# Supplementary material for: Structural basis of ion transport and inhibition in ferroportin
Source: Nat Commun. 2020 Nov 10;11:5686. doi: 10.1038/s41467-020-19458-6 (PMC7655804; doi:10.1038/s41467-020-19458-6)
Supplement: Supplementary file 4 — Source Data [file 41467_2020_19458_MOESM4_ESM.xlsx]

## Sheet: Figure 1
Figure 1c
	Rate 1 (min^(-1))	Rate 2 (min^(-1))	Rate 3 (min^(-1))	Rate 4 (min^(-1))
No protein (100 μM Fe2+)	0.020934	0.018564	0.02604
Fe2+ 1 μM	0.051144	0.05271	0.056178	0.04467
Fe2+ 3 μM	0.07734	0.07842	0.09222
Fe2+ 10 μM	0.10038	0.09108	0.09906
Fe2+ 20 μM	0.09756	0.09792	0.11826
Fe2+ 50 μM	0.11892	0.11304	0.10734
Fe2+ 100 μM	0.15738	0.17346	0.13314
Figure 1e
	Rate 1 (min^(-1))	Rate 2 (min^(-1))	Rate 3 (min^(-1))	Rate 4 (min^(-1))
No protein (500 μM Co2+)	0.006426	0.001209	0.00657
Co2+ 1 μM	0.01182	0.02082	0.014916	0.01867
Co2+ 5 μM	0.032166	0.040218	0.0492	0.03352
Co2+ 20 μM	0.0945	0.11004	0.0708	0.07342
Co2+ 100 μM	0.11184	0.11106	0.09451
Co2+ 300 μM	0.12846	0.09018	0.12294
Co2+ 500 μM	0.1287	0.12438	0.11922
Figure 1h
	Rate 1 (min^(-1))	Rate 2 (min^(-1))	Rate 3 (min^(-1))
No protein (500 μM Co2+)	0.006426	0.001209	0.00657
No protein 2 mM Ca2+	0.00873	0.00897	0.013092
TsFpn No Ca2+	0.1287	0.12438	0.11922
TsFpn 2 mM Ca2+	0.10602	0.11226	0.12984
HsFpn No Ca2+	0.0969	0.09066	0.102
Hsfpn 2 mM Ca2+	0.11328	0.10578	0.09
Figure 1l
	Rate 1 (min^(-1))	Rate 2 (min^(-1))	Rate 3 (min^(-1))
No protein (500 μM Co2+)	0.006426	0.001209	0.00657
Fab (o)	0.05088	0.051372	0.051726
Fab (i)/(o)	0.011058	0.016572	0.020784

## Sheet: Figure 4
Figure 4b
	Rate 1 (min^(-1))	Rate 2 (min^(-1))	Rate 3 (min^(-1))
WT 7.5(i)/7.5(o)	0.1287	0.12438	0.11922
WT 8.5(i)/8.5(o)	0.20946	0.19236	0.20964
WT 7.5(i)/8.5(o)	0.51426	0.4884	0.6108
Figure 4d
	Rate 1 (min^(-1))	Rate 2 (min^(-1))	Rate 3 (min^(-1))
NaCl(i)/NaCl(o)	0.1287	0.12438	0.11922
KCl(i)/KCl(o)	0.1314	0.13134	0.1142
K-Gluconate(i)/K-Gluconate(o)	0.12318	0.11406	0.13032
Figure 4g
	Rate 1 (min^(-1))	Rate 2 (min^(-1))	Rate 3 (min^(-1))
WT pyranine	0.41262	0.3612	0.42684
S1 pyranine	0.3477	0.342	0.35034
S2 pyranine	0.08274	0.05208	0.09378
No protein pyranine	0.050136	0.054846	0.036102
Figure 4i
	Rate 1 (min^(-1))	Rate 2 (min^(-1))	Rate 3 (min^(-1))
WT 7.5(i)/7.5(o)	0.1287	0.12438	0.11922
WT 7.5(i)/8.5(o)	0.51426	0.4884	0.6108
S1 7.5(i)/7.5(o)	0.1056	0.10086	0.1017
S1 7.5(i)/8.5(o)	0.1872	0.17286	0.16236
S2 7.5(i)/7.5(o)	0.059088	0.06408	0.078
S2 7.5(i)/8.5(o)	0.11568	0.1191	0.1146
Figure 4n
	Rate 1 (min^(-1))	Rate 2 (min^(-1))	Rate 3 (min^(-1))
WT +120 mV	0.15342	0.11826	0.14046
WT 0 mV	0.1314	0.13134	0.1142
WT -120 mV	0.10452	0.1389	0.15318
S1 -120 mV	0.29424	0.29898	0.28506
S1 0 mV	0.11274	0.1107	0.144
S1 +120 mV	0.09822	0.07782	0.07692
S2 -120 mV	0.1197	0.14286	0.12516
S2 0 mV	0.0574	0.05923	0.06245
S2 +120 mV	0.0385	0.03553	0.03163

## Sheet: Figure 5
Figure 5c
	Rate 1 (min^(-1))	Rate 2 (min^(-1))	Rate 3 (min^(-1))
No inhibitor	0.11184	0.11106	0.09444
Hepcidin (o)	0.06048	0.058236	0.039474
Fab (o)	0.05088	0.051372	0.051726
Fab (o) + Hepcidin (o)	0.024924	0.038484	0.03159
Figure 5e
	Rate 1 (min^(-1))	Rate 2 (min^(-1))	Rate 3 (min^(-1))
No hecidpin	0.08676	0.1104	0.12132
Hepcidin (i)/(o)	0.038688	0.044082	0.046884
Figure 5k
	Rate 1 (min^(-1))	Rate 2 (min^(-1))	Rate 3 (min^(-1))
WT no hepcidin	0.1287	0.12438	0.11922
WT hepcidin	0.06774	0.08496	0.09156
S1 no hepcidin	0.1056	0.10086	0.1017
S1 hepcidin	0.09048	0.06672	0.06294
S2 no hepcidin	0.059088	0.06408	0.078
S2 hepcidin	0.08124	0.06294	0.057006
